# Supplementary material for: The Applicability of a 2-Transcript Signature to Identify Bacterial Infections in Children with Febrile Neutropenia
Source: Children (Basel). 2023 May 29;10(6):966. doi: 10.3390/children10060966 (PMC10297134; doi:10.3390/children10060966)
Supplement: Supplementary file 1 [file children-10-00966-s001.zip]

Archive with 1 entries (1 files):
- children-2319057-supplementary.pdf
